# Supplementary material for: Targeting Dynamin-Related Protein 1 and Glucose Metabolism Reverses Acquired Resistance to Sorafenib in Liver Cancer
Source: Oncol Res. 2026 Jun 16;34(7):21. doi: 10.32604/or.2026.067443 (PMC13292058; doi:10.32604/or.2026.067443)
Supplement: Supplementary file 1 [file OncolRes-34-67443-s001.zip]

Archive with 8 entries (8 files):
- Figure_S1.tif
- Figure_S2.tif
- Figure_S3.tif
- Figure_S4.tif
- Figure_S5.tif
- Figure_S6.tif
- Supplementary_Figures_S1-S6.docx
- Supplementary_Table_S1.docx
